# Supplementary material for: KIT-5 Structural and Textural Changes in Response to Different Methods of Functionalization with Sulfonic Groups
Source: Int J Mol Sci. 2023 Jan 21;24(3):2165. doi: 10.3390/ijms24032165 (PMC9917139; doi:10.3390/ijms24032165)
Supplement: Supplementary file 1 [file ijms-24-02165-s001.zip]

Archive with 1 entries (1 files):
- ijms-2109545-supplementary.pdf
